# Supplementary material for: Kinome capture sequencing of high-grade serous ovarian carcinoma reveals novel mutations in the JAK3 gene
Source: PLoS One. 2020 Jul 8;15(7):e0235766. doi: 10.1371/journal.pone.0235766 (PMC7343160; doi:10.1371/journal.pone.0235766)
Supplement: S3 Table — For each patient sample is reported if TP53 mutation is present (YES/NO) and which TP53 mutation was found, *Revised with TAm Seq. (XLSX) [file pone.0235766.s009.xlsx]

## Sheet: Table_S3
PATIENT_ID	TP53_MUTATION	DESCRIPTION
PT_001	YES	17:7577095;G/T;COSM562342,COSM43906
PT_002	YES	17:7578413;C/A;COSM99640,COSM99639,COSM99638,COSM99641,COSM43559
PT_003	YES	17:7579323-7579324;CA/-;
PT_004	YES	17:7577538;C/T;COSM99021,COSM99020,COSM99602,COSM10662,rs11540652
PT_005	YES*	17:7578391-7578408 ;TCATGGTGGGGGCAGCGC /-; COSM44462
PT_006	YES	17:7576927;C/T; COSM99956,COSM6917
PT_007	YES	17:7577144;A/C; COSM437485,COSM44092
PT_008	YES	17:7577136; -/ C
PT_009	YES	17:7577550;C/A;COSM43652
PT_010	YES	17:7578555-7578570;CTGTAGGAAGAGGAAG/-;-
PT_011	YES	17:7578190-7578190;T/C;COSM99719,COSM99718,COSM99720,COSM10758
PT_012	YES	17:7578283-7578283;G/-;COSM44454
PT_013	YES	17:7578553-7578553;T/C;COSM11517
PT_014	YES	17:7578479-7578479;G/A;COSM984962,COSM984963,COSM984961,COSM984959,COSM10905,rs28934874
PT_015	YES	17:7578290-7578290;C/T;COSM127202,COSM127203,COSM127201,COSM127200,COSM43753
PT_016	YES	17:7578550-7578550;G/A;COSM216414,COSM216412,COSM216413,COSM44226
PT_017	YES	17:7578403-7578403;C/T;COSM99671,COSM99670,COSM99669,COSM99672,COSM10687
PT_018	YES	17:7577111-7577111;G/-;-
PT_019	YES	TP53:intronic(ex4);splicing;c.375+5G>T;17:7579307;C/A
PT_020	YES	17:7577120-7577120;C/T;COSM99729,COSM10660,rs28934576
PT_021	YES	17:7578527-7578527;A/C;COSM44829
PT_022	YES	17:7578271-7578271;T/C;COSM308309,COSM308308,COSM308306,COSM308307,COSM10742
PT_023	YES	17:7577497-7577497;A/C;-
PT_024	YES	17:7577085-7577085;C/T;COSM137087,COSM10722,rs112431538
PT_025	YES	17:7578550-7578550;G/A;COSM216414,COSM216412,COSM216413,COSM44226
PT_026	YES	17:7579378-7579378;G/-;-
PT_027	YES	17:7577141-7577141;C/A;COSM99952,COSM10958
PT_028	YES	17:7577121-7577121;G/A;COSM99933,COSM10659,rs121913343
PT_029	YES	17:7579516-7579516;G/-;-
PT_030	YES	17:7578535-7578535;T/C;COSM308312,COSM308310,COSM308311,COSM11582
PT_031	YES	17:7577539-7577539;G/A;COSM120006,COSM120005,COSM120007,COSM10656,rs121912651
PT_032	YES	17:7576919-7576918;-/T;-
PT_033	YES	17:7577538-7577552;CGGTTCATGCCGCCC/-;-
PT_034	YES	17:7577144-7577144;A/C;COSM437485,COSM44092
PT_035	YES	17:7578535-7578535;T/C;COSM308312,COSM308310,COSM308311,COSM11582
PT_036	YES	17:7578553-7578553;T/C;COSM11517
PT_037	YES	17:7578208-7578208;T/C;COSM307282,COSM307281,COSM307279,COSM307280,COSM43687
PT_038	YES	17:7577568-7577568;C/T;COSM179813,COSM179811,COSM179812,COSM11059
PT_039	YES	17:7578460-7578460;A/T;COSM44329
PT_040	YES	17:7577120-7577120;C/-;COSM44440
PT_041	YES	intronic;TP53:ex4; c.375+5G>T
PT_042	YES	17:7577539-7577539;G/A;COSM120006,COSM120005,COSM120007,COSM10656,rs121912651
PT_043	YES	17:7578176-7578176;C/A;COSM118940,COSM118939,COSM118941,COSM13586
PT_044	YES	17:7577539-7577539;G/A;COSM120006,COSM120005,COSM120007,COSM10656,rs121912651
PT_045	YES*	TP53:ex5; c.482_507del27(GCCATCTACAAGCAGTCACAGCACATG), P.A160_M169del9;17:7578423-7578449
PT_046	YES	17:7578407-7578407;G/C;COSM707882,COSM707883,COSM707881,COSM707880,COSM10870,rs138729528
PT_047	NO*	ND
PT_048	YES	17:7577124-7577124;C/A;COSM212313,COSM10859,rs121912657
PT_049	YES	17:7577556-7577556;C/T;COSM251398,COSM251396,COSM251397,COSM10646,rs121912655
PT_050	YES	17:7577559-7577559;G/-;COSM44657
PT_051	YES	17:7578235-7578235;T/C;COSM99632,COSM99631,COSM99630,COSM99633,COSM43947
PT_052	YES	17:7577609-7577609;C/T;COSM131549,COSM131548,COSM131547,COSM43751
PT_053	YES*	TP53:c.442_443ins15(TGCAGCTGTGGGTTG);p.V147_D148ins5;17:7578487
PT_054	YES	17:7578190-7578190;T/C;COSM99719,COSM99718,COSM99720,COSM10758
PT_055	YES	17:7578376-7578401;CTATCTGAGCAGCGCTCATGGTGGGG/-;-
PT_056	YES	17:7574001-7574001;T/-;-
PT_057	YES	17:7578406-7578406;C/T;COSM99024,COSM99023,COSM99022,COSM99914,COSM10648,rs28934578
PT_058	YES	17:7578433-7578432;-/CATGTGCTG;-
PT_059	YES	17:7578269-7578268;-/A;-
PT_060	YES	17:7578478-7578479;GG/-;COSM44242
PT_061	YES	17:7578555-7578555;C/T;COSM218538,COSM218536,COSM218537,COSM18655,COSM6900,COSM21572
PT_062	YES	17:7577120-7577120;C/A;COSM318169,COSM10779
PT_063	YES	17:7578534-7578534;C/A;COSM213188,COSM213186,COSM213187,COSM10991
PT_064	NO*	ND
PT_065	YES	17:7576921-7576921;G/-;-
PT_066	YES	17:7577018-7577018;C/A;COSM13584
PT_067	YES	17:7578551-7578551;A/G;COSM259102,COSM259100,COSM259101,COSM44687
PT_068	YES	17:7577610-7577610;T/G;COSM29760
PT_069	YES	17:7577539-7577539;G/A;COSM120006,COSM120005,COSM120007,COSM10656,rs121912651
PT_070	YES	17:7577118-7577118;C/A;COSM165075,COSM10769
PT_071	YES	17:7577575-7577575;A/G;COSM44326
PT_072	YES	17:7577099-7577099;C/G;COSM254987,COSM10724,rs121912660
PT_073	YES	17:7578275-7578275;G/A;COSM117948,COSM117947,COSM117946,COSM117949,COSM10733
PT_074	YES	17:7578388-7578388;C/G;COSM99660,COSM99659,COSM99658,COSM99661,COSM45046
PT_075	YES	17:7578190-7578190;T/C;COSM99719,COSM99718,COSM99720,COSM10758
PT_076	YES	17:7578400-7578402;GGG/-;-
PT_077	YES	17:7578190-7578190;T/C;COSM99719,COSM99718,COSM99720,COSM10758
PT_078	YES	17:7579474-7579473;-/CC;-
PT_079	YES	17:7577114-7577114;C/T;COSM165084,COSM10893
PT_080	YES	17:7577538-7577538;C/T;COSM99021,COSM99020,COSM99602,COSM10662,rs11540652
PT_083	YES	17:7578265-7578265;A/G;COSM116923,COSM116922,COSM116921,COSM116924,COSM11089
PT_085	YES	17:7574016-7574015;-/A;-
PT_087	YES	17:7578223-7578224;CT/-;COSM242004,COSM242003,COSM242001,COSM242002,COSM6482
PT_088	YES	17:7577580-7577580;T/C;COSM165074,COSM165072,COSM165073,COSM10725
PT_089	YES	17:7578406-7578406;C/T;COSM99024,COSM99023,COSM99022,COSM99914,COSM10648,rs28934578
PT_090	YES	17:7578267-7578266;-/T;-
PT_091	YES	17:7577579-7577579;G/T;COSM45114
PT_092	YES	17:7578509-7578509;A/G;COSM290857,COSM290856,COSM290854,COSM290855,COSM43901
PT_093	YES	17:7578461-7578471;CGCGGGTGCCG/-;-
PT_094	YES	17:7577121-7577121;G/A;COSM99933,COSM10659,rs121913343
PT_095	YES	17:7578526-7578526;C/T;COSM99600,COSM99599,COSM99598,COSM99601,COSM10801
PT_097	YES	17:7577022-7577022;G/A;COSM99947,COSM10663,rs121913344
PT_099	YES	17:7577120-7577120;C/T;COSM99729,COSM10660,rs28934576
PT_100	NO*	ND
PT_101	YES	17:7578403-7578403;C/T;COSM99671,COSM99670,COSM99669,COSM99672,COSM10687
PT_102	YES	17:7578534-7578534;C/G;COSM301222,COSM301220,COSM301221,COSM43963
PT_103	YES	17:7578527-7578527;A/G;COSM308321,COSM308320,COSM308318,COSM308319,COSM10684
PT_104	YES	TP53:NM_000546:exon6:c.G646T:p.V216L;17:7578203;C/A
PT_109	YES	17:7577507-7577507;T/A;COSM44962
PT_110	YES	17:7577520-7577520;A/C;COSM1230107,COSM1230106,COSM45035
PT_111	YES	17:7577535-7577535;C/A;COSM326723,COSM326724,COSM43871
PT_112	YES	17:7578403-7578403;C/T;COSM99671,COSM99670,COSM99669,COSM99672,COSM10687
PT_114	YES	17:7578524-7578524;G/A;COSM126987,COSM126988,COSM126986,COSM126985,COSM11166
PT_115	YES	17:7577094-7577094;G/A;COSM99925,COSM10704,rs28934574
PT_116	YES	17:7578229-7578228;-/TGTTTCTGTC;-
PT_117	YES	17:7578395-7578395;G/A;COSM129850,COSM129851,COSM129849,COSM129848,COSM10768
PT_120	YES	17:7577539-7577539;G/A;COSM120006,COSM120005,COSM120007,COSM10656,rs121912651
PT_121	YES	17:7577580-7577580;T/C;COSM165074,COSM165072,COSM165073,COSM10725
PT_122	YES	17:7578404-7578404;A/T;COSM44146
PT_123	YES*	TP53:ex4,222_223ins12(GCTCCCCCGGGG), p.A74_P75ins3
PT_125	YES	17:7578461-7578461;C/A;COSM131482,COSM131483,COSM131481,COSM131480,COSM10670,rs121912654
PT_126	NO*	ND
PT_127	YES	17:7577538-7577538;C/T;COSM99021,COSM99020,COSM99602,COSM10662,rs11540652
PT_128	YES	17:7579389-7579389;G/A;COSM1189392,COSM1189391,COSM44032
PT_130	YES	17:7577538-7577538;C/T;COSM99021,COSM99020,COSM99602,COSM10662,rs11540652
PT_131	NO*	ND
PT_134	YES	17:7577548-7577548;C/T;COSM121037,COSM121036,COSM121035,COSM6932,rs28934575
PT_135	YES	TP53:NM_000546:exon8:c.G785T:p.G262V;17:7577153;C/A
PT_137	YES	17:7578460-7578460;A/C;COSM43903
PT_138	YES	17:7574012-7574012;C/-;-
PT_140	YES	17:7577097-7577097;C/G;COSM1158315,COSM10943
PT_141	YES	17:7577046-7577046;C/A;COSM121080,COSM10710
PT_146	YES	17:7578265-7578265;A/G;COSM116923,COSM116922,COSM116921,COSM116924,COSM11089
PT_147	YES	17:7577120-7577120;C/T;COSM99729,COSM10660,rs28934576
PT_150	NO*	ND
PT_151	NO*	ND
PT_153	YES	17:7579466-7579466;G/-;-
Table S3: TP53 mutation found in the discovery ovarian set (N=127). For each patient sample is reported if TP53 mutation is present (YES/NO) and which TP53 mutation was found, *Revised with TAm Seq
