# Supplementary material for: Kinome capture sequencing of high-grade serous ovarian carcinoma reveals novel mutations in the JAK3 gene
Source: PLoS One. 2020 Jul 8;15(7):e0235766. doi: 10.1371/journal.pone.0235766 (PMC7343160; doi:10.1371/journal.pone.0235766)
Supplement: S4 Table — (XLSX) [file pone.0235766.s010.xlsx]

## Sheet: Table_S4
chrom	start	end	cDNA_Change	Codon_Change	Protein_Change	Existing variation	gene	sample	Domain	Validation with matched normal	Allele Frequency (AF)	Mutation Assessor	PolyPhen	SIFT	patient	mutant_ID_manuscript
19	17937655	17937655	c.3272T>C	c.(3271-3273)CTG>CCG	p.L1091P		JAK3	R192L2x11	KINASE	SOMATIC	32	impact: medium, score: 3.11	probably_damaging(1)	deleterious(0)	PT_111	mutant #1
19	17941343	17941343	c.3065C>T	c.(3064-3066)ACC>ATC	p.T1022I		JAK3	R132L2x10	KINASE	SOMATIC	11	impact: low, score: 1.93	probably_damaging(1)	deleterious(0)	PT_049	mutant #2
19	17943345	17943345	c.2663G>C	c.(2662-2664)GGT>GCT	p.G888A		JAK3	R131L7x8	KINASE	SOMATIC	11	impact: low, score: 1.3	probably_damaging(0.983)	deleterious(0)	PT_024	mutant #3
19	17945661	17945661	c.2199G>C	c.(2197-2199)AAG>AAC	p.K733N		JAK3	R131L7x3	PSEUDOKINASE	FAILED	20	impact: low, score: 1.78	possibly_damaging(0.537)	tolerated(0.07)	PT_020	mutant #4
19	17948792	17948792	c.1650G>C	c.(1648-1650)AAG>AAC	p.K550N		JAK3	R146L5x10	PSEUDOKINASE	SOMATIC	22	impact: low, score: 0.805	benign(0.11)	tolerated(0.07)	PT_095	mutant #5
19	17952514	17952514	c.919C>T	c.(919-921)CCG>TCG	p.P307S		JAK3	R283L2x23	CYTOKINE RECEPTOR BINDING (FERM)	SOMATIC	47	impact: neutral, score: 0.09	benign(0.001)	tolerated(1)	PT_151	mutant #6
19	17953950	17953950	c.452C>G	c.(451-453)CCC>CGC	p.P151R	COSM35867,rs55778349	JAK3	R192L4x3	CYTOKINE RECEPTOR BINDING (FERM)	GERMLINE	45	impact: low, score: 1.59	benign(0.002)	tolerated(0.27)	PT_130	mutant #7
19	17953978	17953978	c.424C>T	c.(424-426)CGC>TGC	p.R142C	COSM7088133	JAK3	R206L8x8	CYTOKINE RECEPTOR BINDING (FERM)	NO NORMAL AVAILABLE	26	impact: medium, score: 3.005	probably_damaging(0.999)	deleterious(0)	PT_070	mutant #8
