# Supplementary material for: Kinome capture sequencing of high-grade serous ovarian carcinoma reveals novel mutations in the JAK3 gene
Source: PLoS One. 2020 Jul 8;15(7):e0235766. doi: 10.1371/journal.pone.0235766 (PMC7343160; doi:10.1371/journal.pone.0235766)
Supplement: S5 Table — A: JAK3 variants found in the validations ovarian set (N = 463), B: CDK12 variants found in the validations ovarian set (N = 463). (XLSX) [file pone.0235766.s011.xlsx]

## Sheet: JAK3
Hugo_Symbol	Sample_ID	Protein_Change	Mutation_Type	Chromosome	Start_Position	End_Position	Reference_Allele	Variant_Allele	Mutation_Status
JAK3	ICON70638T	L1073F	Missense_Mutation	19	17937710	17937710	G	A	Germline
JAK3	ICON75479T	L1073F	Missense_Mutation	19	17937710	17937710	G	A	Germline
JAK3	ICON70686T	L1073F	Missense_Mutation	19	17937710	17937710	G	A	Germline
JAK3	OC4881.10	L1073F	Missense_Mutation	19	17937710	17937710	G	A	Germline
JAK3	OC4419.13	E1033*	Nonsense_Mutation	19	17941027	17941027	C	A	Somatic
JAK3	ICON70260T	I1003V	Missense_Mutation	19	17941401	17941401	T	C	Unknown
JAK3	OC4881.10	R925C	Missense_Mutation	19	17942515	17942515	G	A	Germline
JAK3	ICON70053T	S835S	Silent_Mutation	19	17943503	17943503	G	A	Germline
JAK3	ICON70704T	I825M	Missense_Mutation	19	17943614	17943614	G	C	Unknown
JAK3	ICON70705T	P793S	Missense_Mutation	19	17943712	17943712	G	A	Unknown
JAK3	ICON70064T	Q736R	Missense_Mutation	19	17945523	17945523	T	C	Germline
JAK3	OC4881.10	L643L	Silent_Mutation	19	17946010	17946010	C	T	Germline
JAK3	ICON75512T	R613R	Silent_Mutation	19	17946810	17946810	G	T	Germline
JAK3	ICON70735T	H447L	Missense_Mutation	19	17950387	17950387	T	A	Germline
JAK3	ICON70360T	E370K	Missense_Mutation	19	17952232	17952232	C	T	Germline
JAK3	OC4790.07	P247L	Missense_Mutation	19	17953246	17953246	G	A	Germline
JAK3	OC5129.12	A225V	Missense_Mutation	19	17953312	17953312	G	A	Somatic
JAK3	ICON75551T	205_207fs	Frame_Shift_Del	19	17953367		-	GCTCAG	Somatic
JAK3	ICON75433T	G160C	Missense_Mutation	19	17953924	17953924	C	A	Germline
JAK3	OC3575.02	F110V	Missense_Mutation	19	17954281	17954281	A	C	Somatic
JAK3	ICON75418T	L26V	Missense_Mutation	19	17955151	17955151	G	C	Somatic
Table S5A: JAK3 variants found in the validations ovarian set (N=463)

## Sheet: CDK12
Hugo_Symbol	Sample_ID	Protein_Change	Mutation_Type	Chromosome	Start_Position	End_Position	Reference_Allele	Variant_Allele	Mutation_Status
CDK12	JBLAB-7057_EXP8375_FM	P69fs	Frame_Shift_Del	17	37618530		T	-	Somatic
CDK12	JBLAB-3244_EXP8376_FM	101_102del	Frame_Shift_Del	17	37618625		GATCA	-	Somatic
CDK12	JBLAB-7131_EXP8375_FM	L122fs	Frame_Shift_Del	17	37618689		A	-	Somatic
CDK12	JBLAB-3240_EXP8376_FM	122_123del	Frame_Shift_Del	17	37618690		CT	-	Somatic
CDK12	JBLAB-3126_EXP8376_FM	248_250del	Frame_Shift_Del	17	37619067		TAGTCCC	-	Somatic
CDK12	JBLAB-7236_EXP8376_FM	325_328del	Frame_Shift_Del	17	37619297		GTCCCTATGGT	-	Somatic
CDK12	JBLAB-7113_EXP8375_FM	V492fs	Frame_Shift_Del	17	37627561		-	A	Somatic
CDK12	JBLAB-7283_EXP8375_FM	L529fs	Frame_Shift_Del	17	37627670		ACCTC	-	Somatic
CDK12	JBLAB-3197_EXP8376_FM	892_893del	Frame_Shift_Del	17	37667791		CTTAC	-	Somatic
CDK12	OC2234.02	D75N	Missense_Mutation	17	37618547	37618547	G	A	Somatic
CDK12	OC2234.02	R94K	Missense_Mutation	17	37618605	37618605	G	A	Somatic
CDK12	OC3244.06	E129Q	Missense_Mutation	17	37618709	37618709	G	C	Germline
CDK12	OC2288.10	D416N	Missense_Mutation	17	37627331	37627331	G	A	Somatic
CDK12	OC0316.01	R429K	Missense_Mutation	17	37627371	37627371	G	A	Somatic
CDK12	OC3519.03	S456A	Missense_Mutation	17	37627451	37627451	T	G	Somatic
CDK12	ICON70484T	N474S	Missense_Mutation	17	37627506	37627506	A	G	Germline
CDK12	OC4424.03	P536S	Missense_Mutation	17	37627691	37627691	C	T	Somatic
CDK12	ICON70294T	P536S	Missense_Mutation	17	37627691	37627691	C	T	Somatic
CDK12	OC3557.02	P537L	Missense_Mutation	17	37627695	37627695	C	T	Somatic
CDK12	OC2648.01	P537L	Missense_Mutation	17	37627695	37627695	C	T	Somatic
CDK12	ICON75512T	P537L	Missense_Mutation	17	37627695	37627695	C	T	Somatic
CDK12	ICON75594T	P538S	Missense_Mutation	17	37627697	37627697	C	T	Somatic
CDK12	ICON70076T	P538S	Missense_Mutation	17	37627697	37627697	C	T	Somatic
CDK12	OC3143.02	L584F	Missense_Mutation	17	37627837	37627837	G	T	Germline
CDK12	ICON75433T	R663H	Missense_Mutation	17	37646866	37646866	G	A	Germline
CDK12	ICON70003T	A690V	Missense_Mutation	17	37646947	37646947	C	T	Unknown
CDK12	ICON70684T	R858Q	Missense_Mutation	17	37657656	37657656	G	A	Unknown
CDK12	OC5105.11	Q1016E	Missense_Mutation	17	37676291	37676291	C	G	Somatic
CDK12	ICON75467T	P1078L	Missense_Mutation	17	37681064	37681064	C	T	Somatic
CDK12	OC0473.02	N1143K	Missense_Mutation	17	37682238	37682238	C	A	Somatic
CDK12	OC4848.02	P1273S	Missense_Mutation	17	37686913	37686913	C	T	Somatic
CDK12	ICON70684T	P1274L	Missense_Mutation	17	37686917	37686917	C	T	Unknown
CDK12	OC3143.02	P1276S	Missense_Mutation	17	37686922	37686922	C	T	Somatic
CDK12	OC0473.02	P1278S	Missense_Mutation	17	37686928	37686928	C	T	Somatic
CDK12	OC4924.13	P1278L	Missense_Mutation	17	37686929	37686929	C	T	Unknown
CDK12	OC4667.06	P1279S	Missense_Mutation	17	37686931	37686931	C	T	Somatic
CDK12	OC4443.02	P1280S	Missense_Mutation	17	37686934	37686934	C	T	Somatic
CDK12	ICON75814T	P1280S	Missense_Mutation	17	37686934	37686934	C	T	Somatic
CDK12	ICON70094T	A1289V	Missense_Mutation	17	37686962	37686962	C	T	Somatic
CDK12	ICON70423T	P1290S	Missense_Mutation	17	37686964	37686964	C	T	Somatic
CDK12	OC4681.13	A1455T	Missense_Mutation	17	37687459	37687459	G	A	Somatic
CDK12	ICON70686T	T1463A	Missense_Mutation	17	37687483	37687483	A	G	Unknown
CDK12	ICON70023T	R271*	Nonsense_Mutation	17	37619135	37619135	A	T	Somatic
CDK12	ICON70449T	Y319*	Nonsense_Mutation	17	37619281	37619281	C	G	Somatic
CDK12	ICON75615T	Y319*	Nonsense_Mutation	17	37619281	37619281	C	G	Somatic
CDK12	ICON75454T	Q977*	Nonsense_Mutation	17	37673775	37673775	C	T	Unknown
CDK12	ICON70753T	Q977*	Nonsense_Mutation	17	37673775	37673775	C	T	Unknown
CDK12	ICON70741T	E485E	Silent_Mutation	17	37627540	37627540	G	A	Somatic
CDK12	ICON70148T	P537P	Silent_Mutation	17	37627696	37627696	C	T	Somatic
CDK12	ICON70076T	P537P	Silent_Mutation	17	37627696	37627696	C	T	Somatic
CDK12	OC4786.04	P568P	Silent_Mutation	17	37627789	37627789	T	C	Germline
CDK12	ICON70684T	L883L	Silent_Mutation	17	37665997	37665997	C	G	Unknown
CDK12	ICON70234T	E985E	Silent_Mutation	17	37673801	37673801	A	G	Germline
CDK12	OC3471.01	P1290P	Silent_Mutation	17	37686966	37686966	C	T	Somatic
CDK12	ICON70712T	V1297V	Silent_Mutation	17	37686987	37686987	G	C	Unknown
Table S5A: CDK12 variants found in the validations ovarian set (N=463)
